# Supplementary material for: One-Year Outcome of an Ongoing Pre-Clinical Growing Animal Model for a Tissue-Engineered Valved Pulmonary Conduit
Source: J Cardiovasc Dev Dis. 2024 Jun 12;11(6):179. doi: 10.3390/jcdd11060179 (PMC11204005; doi:10.3390/jcdd11060179)
Supplement: Supplementary file 1 [file jcdd-11-00179-s001.zip]

Archive with 1 entries (1 files):
- jcdd-2858136-supplementary.pdf
